# Supplementary material for: The Post-Curing of Waterborne Polyurethane–Acrylate Composite Latex with the Dynamic Disulfide-Bearing Crosslinking Agent
Source: Molecules. 2023 Dec 15;28(24):8122. doi: 10.3390/molecules28248122 (PMC10745677; doi:10.3390/molecules28248122)
Supplement: Supplementary file 1 [file molecules-28-08122-s001.zip]

Archive with 1 entries (1 files):
- molecules-2722876-supplementary.pdf
